# Supplementary material for: Ecologic and Sociodemographic Factors Associated with Seroprevalence of Rickettsia in Yucatan, Mexico
Source: Epidemiologia (Basel). 2026 Feb 25;7(2):30. doi: 10.3390/epidemiologia7020030 (PMC13010737; doi:10.3390/epidemiologia7020030)
Supplement: Supplementary file 1 [file epidemiologia-07-00030-s001.zip]

Archive with 1 entries (1 files):
- epidemiologia-3953435-supplementary.pdf
